# Supplementary material for: SARS-CoV-2 Vaccination Responses in Anti-CD20-Treated Progressive Multiple Sclerosis Patients Show Immunosenescence in Antigen-Specific B and T Cells
Source: Vaccines (Basel). 2024 Aug 17;12(8):924. doi: 10.3390/vaccines12080924 (PMC11360119; doi:10.3390/vaccines12080924)
Supplement: Supplementary file 1 [file vaccines-12-00924-s001.zip]

Archive with 2 entries (2 files):
- vaccines-3110172 - Source Data File Final.xlsx
- vaccines-3110172 - Supplementary Materials Final.pdf
