# Supplementary material for: SARS-CoV-2 Vaccination Responses in Anti-CD20-Treated Progressive Multiple Sclerosis Patients Show Immunosenescence in Antigen-Specific B and T Cells
Source: Vaccines (Basel). 2024 Aug 17;12(8):924. doi: 10.3390/vaccines12080924 (PMC11360119; doi:10.3390/vaccines12080924)
Supplement: Supplementary file 1 [file vaccines-12-00924-s001.zip › vaccines-3110172 - Source Data File Final.xlsx]

## Sheet: CD4_Phenotype_Figure 1A-B
sample_id	group_id	CD4 (%)	CD4 cells (N, mm3)	Ag+ CD4 (%)	Ag+ CD4 cells (N, mm3)
VACHC02	HD_RR	64.4	1432.9	0.52	11.57
VACHC04	HD_PR	44.4	987.9	0.71	15.7975
VACHC07	HD_RR	82.3	1831.17	1.11	24.6975
VACHC12	HD_PR	72	1602	0.88	19.58
VACHC15	HD_PR	82.4	1833.4	1.11	24.6975
VACHC16	HD_RR	70.9	1169.85	0.81	13.365
VACHC17	HD_RR	62.7	1576.9	1.42	35.713
VACHC22	HD_PR	75.2	1673.2	2.24	49.84
VACHC23	HD_RR	58.5	1421.55	1.29	31.347
VACHC25	HD_RR	63.4	1058.78	0.91	15.197
VACHC29	HD_PR	49.3	1096.92	0.6	13.35
VACHC30	HD_RR	68	1513	1.76	39.16
VACHC35	HD_PR	58.3	1297.17	0.91	20.2475
VAC89	RR	63.5	1022.35	0.93	14.973
VAC103	PR	55	929.5	0.81	13.689
VAC118	RR	68	720.8	3.14	33.284
VAC120	PR	79.3	1459.12	1.5	27.6
VAC126	PR	66	1188	1.76	31.68
VAC127	PR	78	1302.6	0.43	7.181
VAC133	PR	72.4	1020.84	0.8	11.28
VAC162	RR	71.5	1151.15	0.55	8.855
VAC179	RR	70.6	1687.34	0.47	11.233
VAC182	RR	64.1	1455.07	0.96	21.792
VAC211	PR	82.3	2073.96	1.55	39.06
VAC224	PR	77.4	1648.62	1.46	31.098
VAC242	RR	70.9	900.43	1.52	19.304
VAC244	RR	68.5	904.2	0.9	11.88
VAC62	PR	82	1057.8	1.28	16.512
VAC132	PR	72.5		2.37
VAC139	PR	73.1	1827.5	0.96	24
VAC147	RR	83	1834.3	1.03	22.763
VAC160	RR	77.6	1249.36	1.41	22.701
VAC198	PR	78.6	958.92	1.27	15.494
VAC212	RR	68.7	1078.59	3.54	55.578
VAC223	PR	76.6	1164.32	1.01	15.352
VAC235	PR	62.5	1656.25	1.12	29.68

## Sheet: CD4_Phenotype_Figure 1C-D
sample_id	group_id	CM CXCR5+ (CD4+)	Tscm Th1 (CD4+)	Naive_CD4	Naive PD1+ (CD4+)	CM Th1-Th17 (CD4+)	Tscm CXCR3+ (CD4+)	CM Th17 (CD4+)	CM Th1-Th17 PD1+ (CD4+)	Tfh Th17 (CD4+)	CM PD1+ (CD4+)	TM CXCR3+ (CD4+)	CM Th1 CXCR3+ (CD4+)	EM PD1+ (CD4+)	Naive CXCR3+ CXCR5+ (CD4+)	EM Th1 CD57+ (CD4+)
VACHC02	HD_RR	10.7	14.2	10.9	2.7	15.1	6.9	0.9	0.6	0.5	2.6	11.9	9.5	9.3	4.2	0
VACHC04	HD_PR	9.6	17.1	6.4	1	16.3	4.1	0.6	2.3	0.2	1.9	8.2	7.2	21.5	2.8	0.8
VACHC07	HD_RR	14.4	12.1	16.2	0.4	6	11.5	0.4	0.4	0	1.8	16	9	10.1	1.6	0
VACHC12	HD_PR	20.2	20.4	5.3	0.5	16.2	3.8	0.6	1.2	0.4	0.6	12.8	3.9	10	2.6	1.4
VACHC15	HD_PR	19.5	14.4	9.4	0.7	17.7	12.5	0.7	5.2	0.7	0.2	6.6	3.3	5.6	2.8	0.6
VACHC16	HD_RR	6.8	12.3	6.3	1.6	16.7	3.6	0.4	0.4	0.3	1.4	28.4	5.4	13	3.3	0
VACHC17	HD_RR	5.9	14.2	3	0.3	15.9	2.1	0.4	0.6	0.3	1.3	34.5	5.4	13.7	1.4	0.7
VACHC22	HD_PR	17	18.8	4	0.2	12.6	1.8	0.6	1	0.2	0.1	19.6	3.6	18.9	1.4	0.1
VACHC23	HD_RR	9.9	10.2	6.2	1.6	30.3	0.3	1.6	0.7	0.3	1.6	18.8	3.7	12.8	1.8	0.1
VACHC25	HD_RR	3.5	10.8	5	3.3	15.9	0.8	0.4	0.8	1.2	1.2	19.8	11.5	23.7	2.2	0
VACHC29	HD_PR	3.6	13.9	2.1	1.1	26.3	0.9	0.7	0.1	0.4	2.2	29.9	3.5	13.7	1.2	0.5
VACHC30	HD_RR	5.7	16.2	8.1	1.8	30.7	1	0.3	1.3	0.3	0.8	16.2	4	12.6	0.8	0.1
VACHC35	HD_PR	16.3	16.6	5.9	1.2	22.1	2.2	1.3	1.6	0.3	0.8	6.8	7.5	12.7	4.6	0.1
VAC89	RR	6.1	21.5	11.8	4.2	23	1.7	0.3	1.2	0.5	1.2	8.5	8.9	9.9	0.8	0.2
VAC103	PR	7	11.8	8.3	0.8	13.9	3.3	0.6	2.8	0.9	1.8	13.4	12.1	15.5	3.9	3.9
VAC118	RR	12.9	13.7	15.2	0.6	14.4	0.6	2.3	0.2	0	1.4	10.4	6.7	19	2.5	0.1
VAC120	PR	6	10.9	1.2	0.4	17.7	0.8	0.7	0.8	0.1	1.2	17.8	13.2	24.6	4.1	0.6
VAC126	PR	3.3	12.6	2.6	0.8	17.4	0.9	0.5	0.3	0.2	2.4	20.1	7.5	26.2	4.2	0.9
VAC127	PR	4.9	14.2	11.3	3.7	12.6	5.8	0.3	1.5	0.1	3.1	9	10.9	19.7	2.6	0
VAC133	PR	11.9	18.4	7.6	1.4	28.8	3.4	1.5	0.7	0.1	1.2	6.2	6.9	9.2	2.8	0
VAC162	RR	8.7	13.3	8.3	1.6	22.4	7.2	0.7	1.5	0	1.2	10.1	8.1	15.3	1.3	0.2
VAC179	RR	13.3	20	22.3	3.7	17.3	2.4	0.4	4.2	0.1	0.8	5.6	4.1	4.4	1.5	0
VAC182	RR	4.1	22.8	2.4	0.9	19.4	1.1	0.3	2.3	0.2	1.1	18.1	11.3	13.7	2.4	0
VAC211	PR	12.8	27.4	5.5	0.7	24.4	0.9	0.7	2.4	0.2	0.5	11.6	4.8	7.4	0.7	0.1
VAC224	PR	11.7	21.6	11.6	1.7	21.7	2	0.7	0.4	0.1	1.3	13.6	3.9	9.1	0.6	0
VAC242	RR	9.6	21.7	2.9	0.3	23.8	1.4	0.2	1.3	0	0.6	11.8	10.3	13.9	2.2	0.1
VAC244	RR	8.6	22.7	5.2	1.4	24.2	1.2	1.3	0.5	0.1	1.5	12.4	7.4	9	1.4	3
VAC62	PR	11.1	25.6	2.2	0.5	21.3	2	0.8	1.5	0.2	1.8	18.8	6.7	6.3	1.1	0.1
VAC132	PR	3.7	23.8	1.1	0.5	35.6	0.1	1.2	0.3	0	0.8	20.2	3.9	7.9	0.4	0.5
VAC139	PR	14.5	19.7	3.4	0.8	16.9	4.7	0.4	1.2	0.3	1.2	7.9	15.7	8.1	4.1	1.2
VAC147	RR	6.3	23.5	11.3	3.2	26.2	0.9	0.7	0.9	0.1	1.9	9.9	4.1	10.6	0.4	0
VAC160	RR	8.8	11.4	8.4	0.9	17.9	6.2	0.6	1.2	0.1	1.4	15.2	9.2	17.5	1.1	0
VAC198	PR	2.5	11.6	2.2	0.7	20.5	0.9	0.6	0.3	0.3	3.9	12.8	13.7	29	1	0
VAC212	RR	3.2	10.7	1.8	0.1	19.9	0.3	0.5	0.2	0	0.7	18.3	6.5	35.2	2.6	0
VAC223	PR	11.5	20.2	20.8	1.9	15.5	1.5	0.7	0.3	0	1	10.3	4.9	10.3	0.6	0.4
VAC235	PR	10.8	22.4	4.6	0.3	24	4.7	0.9	0.7	0	0.8	9.8	7.3	12.5	1.1	0

## Sheet: CD4_Phenotype_Figure 1E
sample_id	group_id	NAIVE (%)	TSCM (%)	CM (%)	TM (%)	EM (%)	EMRA (%)
VAC_103	PR	54.3	0.02	20.1	15	23.6	1.92
VAC_118	RR	46.1	0.013	32.4	6.15	18.6	2.89
VAC_120	PR	36.3	0.024	36.9	26	26.1	0.66
VAC_126	PR	40.9	0.017	23.5	20.1	24.1	11.5
VAC_127	PR	63.7	0.025	29	6.86	6.87	0.43
VAC_132	PR	24.3	0.00553	43.6	9.09	24.8	7.26
VAC_133	PR	40.5	0.00293	50.8	2.42	8.57	0.065
VAC_139	PR	46	0.011	42.3	7	11.2	0.48
VAC_147	RR	67.8	0.011	24.2	6.31	7.39	0.64
VAC_160	RR	53.4	0.026	34.1	11.7	12	0.44
VAC_162	RR	57.9	0.031	28.1	11.3	12.4	1.52
VAC_179	RR	77.7	0.025	18.9	3.07	3.2	0.18
VAC_182	RR	42.6	0.04	45.2	11.7	11.8	0.39
VAC_198	PR	46	0.00615	38.5	3.16	15	0.57
VAC_211	PR	43	0.00961	31.2	5.04	23.4	2.39
VAC_212	RR	20.1	0.017	44.3	3.88	35	0.49
VAC_223	PR	56.9	0.012	25.1	4.54	15	2.92
VAC_224	PR	46.6	0.0035	35.5	6.04	17	0.87
VAC_235	PR	24.4	0.00235	47.8	8.09	26	1.79
VAC_242	RR	55.2	0.00527	31.2	8.03	12.7	0.89
VAC_244	RR	40.9	0.00327	30.7	5.04	15.9	12.5
VAC_62	PR	26.7	0.05	48.7	21.6	23.4	1.11
VAC_89	RR	67.3	0.0027	20.2	5.3	11.7	0.8
VAC_HC_25	HD-RR	53.8	0.0062	23.9	8.56	19.8	2.42
VAC_HC_29	HD-PR	20.6	0.000352	28.4	8.49	37.4	13.6
VAC_HC_35	HD-PR	46.2	0.00207	29.9	5.9	22.5	1.36
VAC_HD_02	HD-RR	48	0.044	32.6	16.6	17.4	2.03
VAC_HD_04	HD-PR	25.6	0.052	49.5	16	24.7	0.19
VAC_HD_07	HD-RR	53.5	0.13	31.5	13.3	13.7	1.42
VAC_HD_12	HD-PR	44.5	0.047	32.3	13.4	15.6	7.65
VAC_HD_15	HD-PR	48.9	0.039	44.5	5.65	6.16	0.36
VAC_HD_16	HD-RR	52.7	0.061	24.2	19.8	20.1	2.98
VAC_HD_17	HD-RR	53.9	0.039	23.2	19.8	20.2	2.72
VAC_HD_22	HD-PR	18.7	0.081	47.3	29.8	31.5	2.39
VAC_HD_23	HD-RR	35.1	0.033	41.5	4.93	22.1	1.25
VAC_HD_30	HD-RR	58	0.00813	26.6	3.73	14.9	0.59

## Sheet: ICS CD4 cells_Figure 2B
sample_id	group_id	CD4 CD107	CD4 GRZB	CD4 IFN	CD4 IL-2	CD4 IL-17	CD4 TNF
VACHC02	HD_RR	0.06	1.5	0.03915	0.0458	0.007748	0.017
VACHC04	HD_PR	0.11	10.5	0.28659	0.06444	0.01272	0.269
VACHC07	HD_RR	0.69	0.2	0.1	0.06533	0.01399	0.164
VACHC12	HD_PR	0.183	12.6	0.24493	0.11493	0	0.328
VACHC15	HD_PR	0.049	2.35	0.02876	0.04801	0.12651	0.045
VACHC16	HD_RR	0.2	2.65	0.09109	0.09109	0.008016	0.077
VACHC17	HD_RR	0.07	2.65	0.17586	0.13475	0.003401	0.148
VACHC22	HD_PR	0.54	3.66	0.09152	0.19803	0.055013	0.36161
VACHC23	HD_RR	0.08	3.75	0.056	0.065	0.01018	0.116
VACHC25	HD_RR	0.048	1.44	0.06002	0.092	0.007558	0.093
VACHC29	HD_PR	0.1	18.2	0.07888	0.04102	0.00366	0.081
VACHC30	HD_RR	0.12	0.34	0.159	0.15451	0.025216	0.279
VACHC35	HD_PR	0.046	2.41	0.06047	0.0848	0.01123	0.117
VAC89	RR	0.028	1.12	0.04086	0.038	4e-05	0.028
VAC103	PR	0.028	17.5	0.072	0.11341	0.00727	0.143
VAC118	RR
VAC120	PR	0.11	0.24	0.27349	0.26401	0.00398	0.296
VAC126	PR	0.06	25.9	0.418	0.43876	0.00613	0.421
VAC127	PR	0.049	0.18	0.06574	0.10548	0.001	0.115
VAC133	PR	0.11	1.89	0.07942	0.10084	0	0.112
VAC162	RR	0.002	3.4	0.06323	0.03252	0	0.043
VAC179	RR	0.039	0.13	0.018703	0.04836	0.11228	0.131
VAC182	RR	0.005	0.47	0.057	0.08665	0.08138	0.069
VAC211	PR	0.19	0.97	0.03738	0.073	0.01379	0.095
VAC224	PR	0.06	1.16	0.0586	0.137	0.025216	0.295
VAC242	RR	0.028	0.43	0.19393	0.164	0.00366	0.185
VAC244	RR	0	7.67	0.021	0.032	0.01088	0.062
VAC62	PR	0.002	1.94	0.045076	0.0446	0.01868	0.071
VAC132	PR
VAC139	PR	0.237	7.09	0.06268	0.12377	0.02612	0.133
VAC147	RR
VAC160	RR	0.061	0.28	0.10522	0.24474	0.032522	0.393
VAC198	PR	0.37	0.78	0.18025	0.35489	0.01482	0.419
VAC212	RR	0.21	1.04	0.40419	0.96642	0.02629	1.097
VAC223	PR	0.14	6.58	0.09	0.06196	0.011396	0.117
VAC235	PR	0.054	3.46	0.05082	0.04616	0.008294	0.106

## Sheet: SPICE CD4 cells_Figure 2C
file_name	sample_id	condition	group_id	107+IFN+2+17+TNF-	107+IFN+2-17-TNF+	107+IFN+2-17-TNF-	107+IFN-2-17-TNF+	107+IFN-2-17-TNF-	107-IFN+2+17-TNF+	107-IFN+2+17-TNF-	107-IFN+2-17-TNF+	107-IFN+2-17-TNF-	107-IFN-2+17-TNF+	107-IFN-2+17-TNF-	107-IFN-2-17+TNF+	107-IFN-2-17+TNF-	107-IFN-2-17-TNF+
CD4_VAC_103_NS_Ag.fcs	CD4_VAC_103_NS_Ag	NS	PR	0	0.015	0.00293	0.000732	0.062	0.00183	0	0.021	0.015	0.000732	0.00256	0	0.00146	0.026
CD4_VAC_103_S_Ag.fcs	CD4_VAC_103_S_Ag	S	PR	0	0.015	0.00314	0.00209	0.078	0.027	0.00873	0.035	0.033	0.047	0.024	0.00244	0.00593	0.074
CD4_VAC_120_NS_Ag.fcs	CD4_VAC_120_NS_Ag	NS	PR	0	0	0	0	0.16	0.000782	0	0.000782	0.00417	0.0013	0.00261	0.000261	0.00104	0.029
CD4_VAC_120_S_Ag.fcs	CD4_VAC_120_S_Ag	S	PR	0	0.00733	0.00606	0.00287	0.2	0.087	0.024	0.032	0.083	0.068	0.037	0.00159	0.00255	0.084
CD4_VAC_126_NS_Ag.fcs	CD4_VAC_126_NS_Ag	NS	PR	0	0	0.000829	0	0.15	0.000415	0.000415	0	0.01	0	0.000415	0.000415	0.000829	0.028
CD4_VAC_126_S_Ag.fcs	CD4_VAC_126_S_Ag	S	PR	0	0.018	0.019	0.00196	0.13	0.15	0.047	0.061	0.1	0.12	0.075	0.00196	0.00295	0.051
CD4_VAC_127_NS_Ag.fcs	CD4_VAC_127_NS_Ag	NS	PR	0	0	0	0.000484	0.07	0.000807	0.000161	0.000161	0.000807	0.000646	0.00242	0	0.011	0.013
CD4_VAC_127_S_Ag.fcs	CD4_VAC_127_S_Ag	S	PR	0	0.00227	0.0007	0.00105	0.096	0.03	0.00752	0.00437	0.011	0.034	0.023	0.000875	0.00962	0.047
CD4_VAC_133_NS_Ag.fcs	CD4_VAC_133_NS_Ag	NS	PR	0	0	0	0	0.15	0.000286	0	0.000573	0.00344	0.00401	0.00286	0.000859	0.023	0.021
CD4_VAC_133_S_Ag.fcs	CD4_VAC_133_S_Ag	S	PR	0	0.00196	0.000561	0.00168	0.24	0.034	0.012	0.00477	0.021	0.027	0.017	0.00309	0.013	0.051
CD4_VAC_139_NS_Ag.fcs	CD4_VAC_139_NS_Ag	NS	PR	0	0	0	0.000479	0.062	0	0	0.000479	0.00384	0.0024	0.00384	0	0.00288	0.034
CD4_VAC_139_S_Ag.fcs	CD4_VAC_139_S_Ag	S	PR	0	0.000488	0.000488	0.00342	0.28	0.02	0.00976	0.00634	0.027	0.053	0.034	0.00146	0.025	0.07
CD4_VAC_160_NS_Ag.fcs	CD4_VAC_160_NS_Ag	NS	RR	0	0	0	0	0.038	0.000957	0.00144	0.000957	0.00144	0.000478	0.00191	0	0	0.024
CD4_VAC_160_S_Ag.fcs	CD4_VAC_160_S_Ag	S	RR	0	0.000477	0.000477	0.00143	0.078	0.054	0.013	0.00811	0.021	0.11	0.042	0.00858	0.018	0.21
CD4_VAC_162_NS_Ag.fcs	CD4_VAC_162_NS_Ag	NS	RR	0	0	0	0.000342	0.043	0.000685	0	0.000685	0.0024	0	0.00479	0.000342	0.19	0.042
CD4_VAC_162_S_Ag.fcs	CD4_VAC_162_S_Ag	S	RR	0	0.000373	0.000373	0.000373	0.04	0.01	0.00485	0.00522	0.042	0.00821	0.01	0.000373	0.048	0.058
CD4_VAC_179_NS_Ag.fcs	CD4_VAC_179_NS_Ag	NS	RR	0	0	0	0	0.049	0	0	0	0.000297	0.000594	0.00505	0.000891	0.00683	0.038
CD4_VAC_179_S_Ag.fcs	CD4_VAC_179_S_Ag	S	RR	0	0	0	0.000281	0.086	0.00788	0.00141	0.00225	0.00507	0.026	0.013	0.00704	0.1	0.12
CD4_VAC_182_NS_Ag.fcs	CD4_VAC_182_NS_Ag	NS	RR	0	0	0.000368	0	0.011	0.00404	0	0.00257	0.00625	0.00184	0.0011	0.000368	0.00588	0.042
CD4_VAC_182_S_Ag.fcs	CD4_VAC_182_S_Ag	S	RR	0	0.000379	0	0	0.016	0.023	0.014	0.0091	0.023	0.031	0.025	0.000758	0.087	0.049
CD4_VAC_198_NS_Ag.fcs	CD4_VAC_198_NS_Ag	NS	PR	0	0.000464	0.000464	0	0.36	0.00139	0	0.00186	0.00557	0.00325	0.000464	0	0.00418	0.014
CD4_VAC_198_S_Ag.fcs	CD4_VAC_198_S_Ag	S	PR	0	0.00314	0.000524	0.00367	0.68	0.1	0.012	0.022	0.028	0.16	0.041	0.00471	0.012	0.11
CD4_VAC_211_NS_Ag.fcs	CD4_VAC_211_NS_Ag	NS	PR	0	0.000736	0	0.00257	0.25	0.000736	0	0.00294	0.00221	0.00699	0.00883	0.000736	0.000736	0.078
CD4_VAC_211_S_Ag.fcs	CD4_VAC_211_S_Ag	S	PR	0	0.000998	0.000333	0.00233	0.43	0.016	0.00166	0.00599	0.012	0.038	0.02	0.00433	0.00532	0.11
CD4_VAC_212_NS_Ag.fcs	CD4_VAC_212_NS_Ag	NS	RR	0	0	0	0	0.11	0.00134	0.000447	0.000447	0.00358	0.000894	0.000894	0.000894	0.00581	0.019
CD4_VAC_212_S_Ag.fcs	CD4_VAC_212_S_Ag	S	RR	0	0.0058	0.000446	0.012	0.2	0.25	0.024	0.037	0.046	0.49	0.11	0.00758	0.02	0.23
CD4_VAC_223_NS_Ag.fcs	CD4_VAC_223_NS_Ag	NS	PR	0	0	0.000906	0	0.2	0.000906	0	0.00121	0.00725	0.00121	0.00362	0.000302	0.000302	0.019
CD4_VAC_223_S_Ag.fcs	CD4_VAC_223_S_Ag	S	PR	0	0.011	0.00411	0.00137	0.31	0.021	0.00582	0.015	0.029	0.00993	0.015	0.00274	0.00787	0.063
CD4_VAC_224_NS_Ag.fcs	CD4_VAC_224_NS_Ag	NS	PR	0	0	0	0.000261	0.13	0.000523	0	0.00105	0.00183	0.00157	0.01	0	0.000784	0.011
CD4_VAC_224_S_Ag.fcs	CD4_VAC_224_S_Ag	S	PR	0	0.00184	0.000263	0.00237	0.18	0.028	0.00316	0.00817	0.013	0.077	0.025	0.00685	0.012	0.17
CD4_VAC_235_NS_Ag.fcs	CD4_VAC_235_NS_Ag	NS	PR	0	0.000292	0.000292	0	0.046	0.00175	0.000292	0.00292	0.00263	0.00146	0.00204	0.000292	0.000292	0.027
CD4_VAC_235_S_Ag.fcs	CD4_VAC_235_S_Ag	S	PR	0	0.00417	0.00111	0.00111	0.092	0.014	0.00278	0.019	0.015	0.02	0.00944	0.00278	0.00444	0.071
CD4_VAC_242_NS_Ag.fcs	CD4_VAC_242_NS_Ag	NS	RR	0	0	0	0	0.032	0.000868	0	0.000434	0.00434	0.00347	0.011	0.000434	0.00174	0.028
CD4_VAC_242_S_Ag.fcs	CD4_VAC_242_S_Ag	S	RR	0	0.00357	0.000509	0	0.04	0.093	0.02	0.018	0.05	0.035	0.018	0.00153	0.00357	0.051
CD4_VAC_244_NS_Ag.fcs	CD4_VAC_244_NS_Ag	NS	RR	0	0.000356	0.00178	0.0032	0.12	0.00178	0.000356	0.00463	0.00819	0.00249	0.00356	0.00142	0.00142	0.028
CD4_VAC_244_S_Ag.fcs	CD4_VAC_244_S_Ag	S	RR	0	0.00341	0.00284	0.00227	0.11	0.00796	0.00625	0.00739	0.011	0.018	0.00796	0.00682	0.00966	0.057
CD4_VAC_62_NS_Ag.fcs	CD4_VAC_62_NS_Ag	NS	PR	0	0	0	0	0.03	0	0	0	0.000924	0.00277	0.00462	0.000924	0.0074	0.02
CD4_VAC_62_S_Ag.fcs	CD4_VAC_62_S_Ag	S	PR	0	0	0	0	0.031	0.012	0.011	0.00446	0.018	0.016	0.011	0.00446	0.021	0.057
CD4_VAC_89_NS_Ag.fcs	CD4_VAC_89_NS_Ag	NS	RR	0	0	0	0.000649	0.045	0.0013	0	0	0.00455	0	0.014	0	0.00195	0.038
CD4_VAC_89_S_Ag.fcs	CD4_VAC_89_S_Ag	S	RR	0	0.0015	0.000498	0.000997	0.068	0.017	0.01	0.00548	0.00847	0.00698	0.015	0	0.0015	0.034
CD4_VAC_HC_02_NS_Ag.fcs	CD4_VAC_HC_02_NS_Ag	NS	HD_RR	0	0.000582	0.000872	0	0.18	0.000291	0.000291	0.00116	0.00407	0.000291	0.00174	0.000291	0	0.04
CD4_VAC_HC_02_S_Ag.fcs	CD4_VAC_HC_02_S_Ag	S	HD_RR	0	0.000862	0.00172	0.000575	0.23	0.00316	0.00833	0.00374	0.026	0.011	0.022	0.00115	0.00661	0.036
CD4_VAC_HC_04_NS_Ag.fcs	CD4_VAC_HC_04_NS_Ag	NS	HD_PR	0	0	0	0	0.11	0.000427	0	0.000853	0.00213	0.000853	0.000853	0	0.000853	0.018
CD4_VAC_HC_04_S_Ag.fcs	CD4_VAC_HC_04_S_Ag	S	HD_PR	0	0.061	0.00827	0.00643	0.14	0.03	0.011	0.094	0.081	0.014	0.00827	0.00505	0.00781	0.082
CD4_VAC_HC_07_NS_Ag.fcs	CD4_VAC_HC_07_NS_Ag	NS	HD_RR	0	0	0	0	0.71	0	0	0	0	0	0.00467	0	0.00701	0.016
CD4_VAC_HC_07_S_Ag.fcs	CD4_VAC_HC_07_S_Ag	S	HD_RR	0	0.00232	0.00464	0.00464	1.38	0.00232	0.012	0.016	0.06	0.028	0.023	0	0.021	0.13
CD4_VAC_HC_12_NS_Ag.fcs	CD4_VAC_HC_12_NS_Ag	NS	HD_PR	0	0	0	0	0.097	0.000317	0.000317	0.00095	0.00317	0.00127	0.00253	0	0.065	0.019
CD4_VAC_HC_12_S_Ag.fcs	CD4_VAC_HC_12_S_Ag	S	HD_PR	0	0.048	0.027	0.00868	0.18	0.021	0.013	0.058	0.074	0.04	0.028	0.00629	0.013	0.15
CD4_VAC_HC_15_NS_Ag.fcs	CD4_VAC_HC_15_NS_Ag	NS	HD_PR	0	0	0	0	0.071	0	0	0	0.00424	0	0.00449	0	0.00324	0.019
CD4_VAC_HC_15_S_Ag.fcs	CD4_VAC_HC_15_S_Ag	S	HD_PR	0	0	0	0.00106	0.11	0.00741	0.00873	0.00265	0.014	0.014	0.02	0.00132	0.13	0.037
CD4_VAC_HC_16_NS_Ag.fcs	CD4_VAC_HC_16_NS_Ag	NS	HD_RR	0	0.000311	0.000934	0	0.28	0.000622	0.000622	0.00124	0.00218	0.000311	0.00373	0	0.000622	0.015
CD4_VAC_HC_16_S_Ag.fcs	CD4_VAC_HC_16_S_Ag	S	HD_RR	0	0.00298	0.00187	0.00187	0.46	0.019	0.018	0.011	0.033	0.018	0.025	0.00149	0.00224	0.029
CD4_VAC_HC_17_NS_Ag.fcs	CD4_VAC_HC_17_NS_Ag	NS	HD_RR	0	0	0.000552	0	0.11	0	0.000829	0.000276	0.00249	0.000829	0.00304	0	0.000552	0.011
CD4_VAC_HC_17_S_Ag.fcs	CD4_VAC_HC_17_S_Ag	S	HD_RR	0	0.00521	0.00293	0.000326	0.16	0.065	0.02	0.02	0.045	0.02	0.019	0.000651	0.00293	0.032
CD4_VAC_HC_22_NS_Ag.fcs	CD4_VAC_HC_22_NS_Ag	NS	HD_PR	0	0	0.000494	0.000494	0.63	0	0	0.000494	0.000494	0.00197	0	0.000494	0.000494	0.00494
CD4_VAC_HC_22_S_Ag.fcs	CD4_VAC_HC_22_S_Ag	S	HD_PR	0	0.0023	0.000919	0.00598	1.15	0.029	0.00965	0.014	0.027	0.086	0.056	0.014	0.033	0.2
CD4_VAC_HC_23_NS_Ag.fcs	CD4_VAC_HC_23_NS_Ag	NS	HD_RR	0	0.000363	0.000726	0.000363	0.13	0.00182	0.00109	0.00363	0.00436	0.0029	0.00472	0.00109	0.000363	0.012
CD4_VAC_HC_23_S_Ag.fcs	CD4_VAC_HC_23_S_Ag	S	HD_RR	0	0.00588	0.00555	0.00424	0.18	0.00816	0.00653	0.00849	0.022	0.026	0.015	0.00326	0.00783	0.065
CD4_VAC_HC_25_NS_Ag.fcs	CD4_VAC_HC_25_NS_Ag	NS	HD_RR	0	0.000642	0	0	0.061	0.00128	0.000642	0.000642	0.00577	0.00834	0.00642	0	0	0.025
CD4_VAC_HC_25_S_Ag.fcs	CD4_VAC_HC_25_S_Ag	S	HD_RR	0	0.000547	0.00109	0.00109	0.1	0.031	0.0082	0.01	0.013	0.034	0.026	0.00109	0.00601	0.048
CD4_VAC_HC_29_NS_Ag.fcs	CD4_VAC_HC_29_NS_Ag	NS	HD_PR	0	0.00076	0.00076	0.00076	0.15	0.00152	0.00038	0.00076	0.00266	0.00228	0.00114	0.00038	0.00076	0.01
CD4_VAC_HC_29_S_Ag.fcs	CD4_VAC_HC_29_S_Ag	S	HD_PR	0	0.00797	0.00797	0.00398	0.23	0.013	0.00358	0.02	0.028	0.00996	0.011	0.00119	0.00319	0.035
CD4_VAC_HC_30_NS_Ag.fcs	CD4_VAC_HC_30_NS_Ag	NS	HD_RR	0	0.00118	0	0.000784	0.1	0.000392	0	0.000784	0.00706	0.000784	0.00235	0	0.000784	0.016
CD4_VAC_HC_30_S_Ag.fcs	CD4_VAC_HC_30_S_Ag	S	HD_RR	0	0.013	0.00468	0.00396	0.15	0.055	0.0036	0.018	0.022	0.032	0.011	0.011	0.012	0.1
CD4_VAC_HC_35_NS_Ag.fcs	CD4_VAC_HC_35_NS_Ag	NS	HD_PR	0	0	0	0.000443	0.072	0	0	0.00177	0.00532	0.00133	0.0031	0.000886	0.000443	0.027
CD4_VAC_HC_35_S_Ag.fcs	CD4_VAC_HC_35_S_Ag	S	HD_PR	0	0.0032	0.00137	0.00137	0.1	0.024	0.00457	0.00823	0.013	0.036	0.00777	0.00137	0.00823	0.06

## Sheet: CD8_Phenotype_Figure 3A-B
sample_id	group_id	CD8 (%)	CD8 cells (N, mm3)	CD8 Ag+ (%)	Ag+ CD8 cells (N, mm3)
VACHC02	HD_RR	30.6	680.85	0.26	5.785
VACHC04	HD_PR	40.7	905.575	0.29	6.4525
VACHC07	HD_RR	10	222.5	1.33	29.5925
VACHC12	HD_PR	20.8	462.8	0.78	17.355
VACHC15	HD_PR	14.8	329.3	0.5	11.125
VACHC16	HD_RR	22.2	366.3	0.55	9.075
VACHC17	HD_RR	31.7	797.255	1.88	47.282
VACHC22	HD_PR	16.6	369.35	3.39	75.4275
VACHC23	HD_RR	23.9	580.77	0.55	13.365
VACHC25	HD_RR	28.5	475.95	0.53	8.851
VACHC29	HD_PR	39.7	883.325	0.51	11.3475
VACHC30	HD_RR	25.4	565.15	1.17	26.0325
VACHC35	HD_PR	36.1	803.225	0.56	12.46
VAC89	RR	29.2	470.12	0.79	12.719
VAC103	PR	38.4	648.96	0.84	14.196
VAC118	RR	22.2	235.32	5.45	57.77
VAC120	PR	16.9	310.96	12.9	237.36
VAC126	PR	23.2	417.6	1.9	34.2
VAC127	PR	18.5	308.95	1.28	21.376
VAC133	PR	25.4	358.14	2.86	40.326
VAC162	RR	19.2	309.12	0.45	7.245
VAC179	RR	22.6	540.14	0.38	9.082
VAC182	RR	31.6	717.32	0.82	18.614
VAC211	PR	13.1	330.12	0.58	14.616
VAC224	PR	18.7	398.31	1.08	23.004
VAC242	RR	18.8	238.76	17	215.9
VAC244	RR	25.2	332.64	0.57	7.524
VAC62	PR	13.8	178.02	3.25	41.925
VAC132	PR	15.8		1.44
VAC139	PR	20.2	505	1.47	36.75
VAC147	RR	15.4	340.34	1.08	23.868
VAC160	RR	18.8	302.68	1.86	29.946
VAC198	PR	18.9	230.58	8.28	101.016
VAC212	RR	17	266.9	1.2	18.84
VAC223	PR	19.2	291.84	1.29	19.608
VAC235	PR	26	689	1.44	38.16

## Sheet: CD8_Phenotype_Figure 3C-D
sample_id	group_id	EMRA Tc0-2 CD57- (CD8+)	EMRA PD1+ (CD8+)	EMRA CD57+ PD1+ (CD8+)	EMRA CD57+ PD1- (CD8+)	EM Tc17 PD1+ (CD8+)	CM PD1+ CCR6+ (CD8+)	EM Tc0-2 PD1+ CD57- (CD8+)	EM Tc0-2 PD1- CD57- (CD8+)	EM PD1- CD57- (CD8+)	EM Tc1 CXCR5+ (CD8+)	Naive Tc0 (CD8+)	CM Tc0-2 (CD8+)
VACHC02	HD_RR	4.1	1.2	1.6	0.2	4.3	14.3	0.2	27.9	2.3	4.5	11.1	28.3
VACHC04	HD_PR	16.6	2.1	0.8	1.7	6.9	6.8	0.6	31.8	3.2	3.5	5.1	21
VACHC07	HD_RR	2.8	0	0	0	1.4	5.6	0	25.4	1.4	2.8	40.8	19.7
VACHC12	HD_PR	25.7	6.8	4.8	0.2	4.1	10	1.4	24.9	3.4	5.9	2.3	10.6
VACHC15	HD_PR	12.9	7.2	3.1	0.6	4.9	4.5	0	23.2	3.7	6.8	7.6	25.5
VACHC16	HD_RR	6.8	1.3	0.3	0.1	1.6	4.9	0	50.2	2	8.2	10.1	14.5
VACHC17	HD_RR	14.7	6.1	2.4	0.5	4.3	8.5	1.2	38.6	2.8	10.6	2	8.3
VACHC22	HD_PR	2.7	0.3	0	0	0.4	6.1	0	33.2	1.6	8.9	5.5	41.4
VACHC23	HD_RR	9	1.3	1	0.6	0.3	18.2	0.2	30.9	0.8	3.1	24	10.8
VACHC25	HD_RR	7.8	2.5	1.4	0	0	12.7	0.6	41.3	0	5.5	4.2	24.1
VACHC29	HD_PR	10.4	3.1	1.4	0.3	1.2	2.1	0.3	64.3	1.3	4.2	2.9	8.5
VACHC30	HD_RR	21.1	9.4	3.2	0.1	1.1	7.8	0.4	29.7	2.2	5.3	11.4	8.1
VACHC35	HD_PR	4.5	0.6	0	0.1	0.3	2.7	0	66.4	0.6	7.4	7	10.5
VAC89	RR	10.5	2.4	0.2	0.3	2.2	9.1	1.3	33.6	3.3	5.3	24.5	7.4
VAC103	PR	18.9	22.5	11.3	0	1.3	7.2	0.5	20.6	1.1	4.6	7.7	4.3
VAC118	RR	8.4	3	3.6	0.2	3	9.2	0.8	15.5	1.2	1.6	45.6	7.8
VAC120	PR	8.5	8.6	10.1	0.5	15.4	16.1	2.8	24.3	6.4	2.6	0.4	4.3
VAC126	PR	11.9	8.4	7.1	0.4	2.2	15.9	2.8	32.5	4.3	4.7	1.8	8
VAC127	PR	16.9	10.2	5.8	2	4.4	16.5	2.2	28	3.3	1.7	3.8	5.3
VAC133	PR	19.6	12.5	2.9	0.9	12.7	11.9	2.3	17.5	7.6	2.2	5.5	4.4
VAC162	RR	4.6	4.2	1.5	0.4	4	10.7	1	35.4	4.4	1.3	17	15.5
VAC179	RR	4.1	2.7	2.5	0.5	3.8	7.7	0.3	19	1.3	4.3	41.9	12
VAC182	RR	21	5.2	1.2	0	0.1	9.5	0.1	37	0.4	8	3.3	14.3
VAC211	PR	1	0.8	0.3	0.3	1	6.7	0.3	28.6	2.8	4.4	24.5	29.4
VAC224	PR	9.8	4	1.4	0.6	1.4	5.8	0.5	32	2	8.9	20.3	13.2
VAC242	RR	11.6	12.9	20.4	1.1	16.1	14.5	2.7	11.8	2.9	3.7	0.7	1.7
VAC244	RR	4.5	5.1	1.4	3.4	5.9	4.9	0.1	36.7	3.3	12.5	6.1	16.1
VAC62	PR	15.2	5.9	1.3	0	2.5	18.5	1.6	34.5	4.7	1.7	2.1	12
VAC132	PR	10.3	2.3	0	0.3	0.8	3.1	0	47	1.3	5.4	2.6	27
VAC139	PR	6.9	13	6.2	24.6	8	12	1.6	12.5	6.3	1.7	1.7	5.6
VAC147	RR	9.7	8.7	3	0	3.2	12.6	2.3	21.2	2.3	1.8	23	12.2
VAC160	RR	3.7	1.1	1.8	0.1	2.1	2.7	0.1	49.7	1.6	24	4.1	9
VAC198	PR	31.5	2	0.1	0	0.5	22.2	1	34.4	1.2	1.1	0.5	5.5
VAC212	RR	6	3.8	3.4	0.8	2.6	3.8	0.9	35.3	1.3	4.5	19.5	18
VAC223	PR	6.8	2.3	1.4	0.5	0.5	22.3	0.8	24.2	1.5	3.2	22.5	14
VAC235	PR	2.4	3.6	1.3	1.6	1.2	2.4	0.2	41.4	1.9	4.8	6.8	32.4

## Sheet: CD8_Phenotype_Figure 3E
sample_id	group_id	NAIVE (%)	TSCM (%)	CM (%)	TM (%)	EM (%)	EMRA (%)
VAC_103	PR	27.8	0.031	2.99	5.75	13.7	55.5
VAC_118	RR	60.7	0.076	4.16	1.82	12.8	22.3
VAC_120	PR	39.1	0.14	14.5	22.5	26.5	19.9
VAC_126	PR	33.2	0.23	4.53	10.6	12.9	49.3
VAC_127	PR	58.9	0.078	12.4	10.2	13.3	15.5
VAC_132	PR	10.4	0	6.13	4.03	51.5	31.9
VAC_133	PR	60	0.00225	16.9	2.18	12.1	10.9
VAC_139	PR	17.4	0.00393	3.74	2.71	12.2	66.6
VAC_147	RR	75.2	0.013	7.46	1.19	7.34	9.96
VAC_160	RR	65.7	0.088	8.47	14.1	17.3	8.57
VAC_162	RR	65.4	0.12	5.58	6.52	10.7	18.4
VAC_179	RR	89.4	0.06	3	3.13	4.44	3.13
VAC_182	RR	47.7	0.047	10.4	16.1	18.3	23.7
VAC_198	PR	17.7	0.011	21.1	1.92	38	23.3
VAC_211	PR	43.3	0.056	11.3	0.7	28.1	17.3
VAC_212	RR	44.5	0.13	12	0.17	28.3	15.3
VAC_223	PR	65.3	0.051	11	1.7	9.85	13.9
VAC_224	PR	41.5	0.015	8.76	1.88	28.4	21.4
VAC_235	PR	6.84	0.00671	18.9	2.78	25	49.2
VAC_242	RR	35	0.021	11.2	3.85	25	28.8
VAC_244	RR	26.7	0.00535	16.7	1.8	30	26.7
VAC_62	PR	24	0.22	14.7	13	17.2	44.1
VAC_89	RR	56.3	0.017	3.12	3.19	18.3	22.3
VAC_HC_25	HD-RR	36.2	0.013	13.8	3.79	22.8	27.3
VAC_HC_29	HD-PR	9.74	0	5.48	2.78	32.3	52.5
VAC_HC_35	HD-PR	39.8	0.012	4.85	0.75	44.3	11.1
VAC_HD_02	HD-RR	57.4	0.38	15	13.1	16.5	11.1
VAC_HD_04	HD-PR	14.1	0.059	11.6	14	36	38.3
VAC_HD_07	HD-RR	57.6	0.25	15.3	11.7	19.5	7.61
VAC_HD_12	HD-PR	19.4	0.28	6.64	9.22	28.7	45.3
VAC_HD_15	HD-PR	11.5	0.16	20.8	12.8	17.3	50.4
VAC_HD_16	HD-RR	64.3	0.22	8.1	17.1	21.1	6.41
VAC_HD_17	HD-RR	58.8	0.12	6.71	10.7	14.7	19.8
VAC_HD_22	HD-PR	15	0.23	27.1	44.1	49.4	8.49
VAC_HD_23	HD-RR	51.7	0.026	8.45	1.87	17	22.8
VAC_HD_30	HD-RR	56.7	0.00833	7.84	1.51	14.8	20.6

## Sheet: ICS CD8 cells_Figure 4B
sample_id	group_id	CD8 CD107	CD8 GRZB	CD8 IFN	CD8 IL-2	CD8 IL-17	CD8 TNF
VACHC02	HD_RR	0.04	11.7	0.017	0	0.000569	0
VACHC04	HD_PR	0.05	65.2	0.077	0	0	0.015
VACHC07	HD_RR	1	7.13	0.019	0	0.019	0.038
VACHC12	HD_PR	0.23	68.7	0.113	0.007	0	0.03
VACHC15	HD_PR	0.28	53.6	0.03	0.02773	0.0722	0.006
VACHC16	HD_RR	0.25	9.18	0.063	0.01	0	0.006
VACHC17	HD_RR	0.08	18.4	0.128	0	0.000643	0.033
VACHC22	HD_PR	0.27	23.7	0	0.144	0	0.03424
VACHC23	HD_RR	0.05	28.4	0.028	0	0	0.013
VACHC25	HD_RR	0.2	22.6	0.042	0	0	0.007
VACHC29	HD_PR	0.17	67	0.071	0.0027	0.000452	0.02649
VACHC30	HD_RR	0.01	15.1	0.017	0	0	0.04
VACHC35	HD_PR	0.01	11.9	0.001	0	0	0
VAC89	RR	0.06	25.6	0.09059	0	0	0
VAC103	PR	0.04	66.2	0.044	0	0.000429	0.053
VAC118	RR
VAC120	PR	4.75	15.4	5.247	0.426	0	1.789
VAC126	PR	0.26	60.1	0.417	0	0.000103	0.054
VAC127	PR	0.14	17.6	0.16144	0.001	0	0.068
VAC133	PR	0.22	17.5	0.15495	0.01579	0	0.066
VAC162	RR	0.195	22.8	0.16108	0.005	0	0.082
VAC179	RR	0.04	3.65	0.01791	0	0.06088	0.009
VAC182	RR	0.03	16	0.019	0	0.04867	0.016
VAC211	PR	0.06	26.2	0.062	0.02	0	0.026
VAC224	PR	0	33.7	0.03147	0	0	0
VAC242	RR	1.71	29.1	3.33	0.065	0	0.706
VAC244	RR	0.01	26.9	0.006	0.011	0	0
VAC62	PR	0.48	45.9	0.27596	0.01892	-0.00017	0.061
VAC132	PR
VAC139	PR	0.2	73.5	0.405	0	0.011	0.09
VAC147	RR
VAC160	RR	0.02	23.6	0.002	0.007	0	0.012
VAC198	PR	0.79	37.5	0.924	0.01	0	0.522
VAC212	RR	0.16	38.4	0.05009	0.002	0.00227	0.028
VAC223	PR	0.32	14.6	0.281	0.022	0.00021	0.06173
VAC235	PR	0.14	49.5	0.144	0.02963	-4.2e-05	0.131

## Sheet: SPICE CD8 cells_Figure 4C-D
file_name	SAMPLE ID	group_id	condition	107+IFN+2-17-TNF+	107+IFN+2-17-TNF-	107+IFN-2-17-TNF-	107-IFN+2-17-TNF+	107-IFN+2-17-TNF-	107-IFN-2-17-TNF+
VAC_HD_02_NS.fcs	VAC_HD_02	HD_RR	NS	0	0.00449	0.23	0.000561	0.00617	0.035
VAC_HD_02_S.fcs	VAC_HD_02	HD_RR	S	0	0.00904	0.27	0.000565	0.018	0.026
VAC_HC_04_NS.fcs	VAC_HC_04	HD_PR	NS	0	0.00274	0.18	0.00228	0.016	0.026
VAC_HC_04_S.fcs	VAC_HC_04	HD_PR	S	0.000893	0.012	0.22	0.012	0.074	0.031
VAC_HC_07_NS.fcs	VAC_HC_07	HD_RR	NS	0	0.019	3.45	0	0	0.056
VAC_HC_07_S.fcs	VAC_HC_07	HD_RR	S	0	0	4.43	0	0.038	0.075
VAC_HC_12_NS.fcs	VAC_HC_12	HD_PR	NS	0	0.00165	0.18	0.000825	0.00908	0.017
VAC_HC_12_S.fcs	VAC_HC_12	HD_PR	S	0.012	0.039	0.36	0.00377	0.066	0.027
VAC_HC_15_NS.fcs	VAC_HC_15	HD_PR	NS	0	0.00127	0.46	0	0.01	0.014
VAC_HC_15_S.fcs	VAC_HC_15	HD_PR	S	0.00136	0.016	0.72	0	0.019	0.015
VAC_HD_16_NS.fcs	VAC_HD_16	HD_RR	NS	0	0.00373	0.33	0	0.011	0.026
VAC_HD_16_S.fcs	VAC_HD_16	HD_RR	S	0.00525	0.029	0.53	0	0.033	0.022
VAC_HC_17_NS.fcs	VAC_HC_17	HD_RR	NS	0	0.0023	0.3	0.000575	0.00919	0.016
VAC_HC_17_S.fcs	VAC_HC_17	HD_RR	S	0.01	0.04	0.32	0.011	0.082	0.028
VAC_HC_22_NS.fcs	VAC_HC_22	HD_PR	NS	0	0.00465	0.65	0	0.014	0.00776
VAC_HC_22_S.fcs	VAC_HC_22	HD_PR	S	0	0.00696	0.92	0.00139	0.00556	0.028
VAC_HC_23_NS.fcs	VAC_HC_23	HD_RR	NS	0	0.00139	0.23	0.00139	0.00763	0.00971
VAC_HC_23_S.fcs	VAC_HC_23	HD_RR	S	0.00116	0.017	0.26	0.00233	0.016	0.019
VAC_HC_25_NS.fcs	VAC_HC_25	HD_RR	NS	0	0.00158	0.14	0	0.011	0.014
VAC_HC_25_S.fcs	VAC_HC_25	HD_RR	S	0.00256	0.026	0.31	0.00256	0.018	0.012
VAC_HC_29_NS.fcs	VAC_HC_29	HD_PR	NS	0.000434	0.00304	0.42	0.00261	0.00651	0.00261
VAC_HC_29_S.fcs	VAC_HC_29	HD_PR	S	0.013	0.028	0.54	0.00439	0.036	0.00659
VAC_HC_30_NS.fcs	VAC_HC_30	HD_RR	NS	0.00212	0.00319	0.13	0.00319	0.013	0.019
VAC_HC_30_S.fcs	VAC_HC_30	HD_RR	S	0.00657	0.00469	0.13	0.00376	0.023	0.045
VAC_HC_35_NS.fcs	VAC_HC_35	HD_PR	NS	0.000529	0.00317	0.12	0.000529	0.027	0.021
VAC_HC_35_S.fcs	VAC_HC_35	HD_PR	S	0.000574	0.00516	0.13	0.00229	0.023	0.018
VAC103_NS.fcs	VAC_103	PR	NS	0.00276	0.00138	0.18	0.00413	0.013	0.039
VAC103_S.fcs	VAC_103	PR	S	0.00814	0.016	0.19	0.00729	0.03	0.085
VAC120_NS.fcs	VAC_120	PR	NS	0.00118	0.00118	0.12	0.00118	0.0094	0.027
VAC120_S.fcs	VAC_120	PR	S	1.15	2.26	1.1	0.27	1.18	0.069
VAC126_NS.fcs	VAC_126	PR	NS	0	0.00889	0.23	0.00197	0.021	0.039
VAC126_S.fcs	VAC_126	PR	S	0.014	0.22	0.24	0.019	0.18	0.058
VAC_127_NS.fcs	VAC_127	PR	NS	0	0	0.15	0.00143	0.00642	0.016
VAC127_S.fcs	VAC_127	PR	S	0.03	0.033	0.23	0.035	0.059	0.016
VAC_133_NS.fcs	VAC_133	PR	NS	0	0	0.31	0	0.00505	0.012
VAC133_S.fcs	VAC_133	PR	S	0.035	0.036	0.44	0.014	0.064	0.013
VAC139_NS.fcs	VAC_139	PR	NS	0	0.00288	0.49	0.00431	0.027	0.036
VAC139_S.fcs	VAC_139	PR	S	0.032	0.092	0.55	0.053	0.24	0.032
VAC160_NS.fcs	VAC_160	RR	NS	0	0.0015	0.22	0.0015	0.00751	0.017
VAC160_S.fcs	VAC_160	RR	S	0	0	0.24	0.00148	0.01	0.027
VAC162_NS.fcs	VAC_162	RR	NS	0	0.00127	0.074	0.00127	0.00637	0.027
VAC162_S.fcs	VAC_162	RR	S	0.044	0.061	0.14	0.00133	0.048	0.046
VAC179_NS.fcs	VAC_179	RR	NS	0	0.00103	0.29	0	0.00206	0.036
VAC179_S.fcs	VAC_179	RR	S	0.0069	0.00591	0.31	0.00197	0.00394	0.034
VAC182_NS.fcs	VAC_182	RR	NS	0.00475	0.012	0.15	0	0.00475	0.036
VAC182_S.fcs	VAC_182	RR	S	0.00572	0.019	0.17	0.000818	0.013	0.051
VAC_198_NS.fcs	VAC_198	PR	NS	0	0	0.17	0	0.026	0.018
VAC198_S.fcs	VAC_198	PR	S	0.34	0.26	0.3	0.092	0.18	0.033
VAC_211_NS.fcs	VAC_211	PR	NS	0	0	0.81	0.0039	0.012	0.033
VAC_211_S.fcs	VAC_211	PR	S	0.00695	0.031	0.82	0.00347	0.021	0.045
VAC_212_NS.fcs	VAC_212	RR	NS	0	0.00137	0.21	0.00137	0.00617	0.015
VAC212_S.fcs	VAC_212	RR	S	0.014	0.011	0.34	0.00253	0.025	0.016
VAC_223_NS.fcs	VAC_223	PR	NS	0.00251	0.00251	0.92	0	0.014	0.00376
VAC_223_S.fcs	VAC_223	PR	S	0.043	0.14	1.04	0.00815	0.095	0.011
VAC_224_NS.fcs	VAC_224	PR	NS	0.000853	0.00171	0.36	0.00171	0.00426	0.043
VAC_224_S.fcs	VAC_224	PR	S	0.00242	0.00727	0.35	0.00727	0.023	0.011
VAC235_NS.fcs	VAC_235	PR	NS	0	0.00164	0.17	0.00164	0.013	0.017
VAC235_S.fcs	VAC_235	PR	S	0.035	0.02	0.25	0.064	0.041	0.035
VAC242_NS.fcs	VAC_242	RR	NS	0.00142	0.00567	0.15	0.00426	0.00851	0.017
VAC242_S.fcs	VAC_242	RR	S	0.43	1.05	0.32	0.23	1.56	0.026
VAC_244_NS.fcs	VAC_244	RR	NS	0	0.000836	0.27	0.000836	0.013	0.083
VAC_244_S.fcs	VAC_244	RR	S	0.00337	0.00841	0.26	0	0.00841	0.039
VAC62_NS.fcs	VAC_62	PR	NS	0	0	0.46	0	0	0.012
VAC62_S.fcs	VAC_62	PR	S	0.012	0.11	0.81	0.00387	0.15	0.046
VAC89_NS.fcs	VAC_89	RR	NS	0	0	0.14	0.00148	0.00593	0.056
VAC89_S.fcs	VAC_89	RR	S	0.00552	0.025	0.17	0.00442	0.062	0.043

[truncated: 6 more sheets: B cells_Phenotype_Figure 5A-B, B cells_Phenotype_Figure 5C, B cells_Phenotype_Figure 5D, PCA_Figure 6, Supplementary_Figure 7, Supplementary_Figure 10]
